# Supplementary material for: Continuous Microfluidic Antisolvent Crystallization as a Bottom-Up Solution for the Development of Long-Acting Injectable Formulations
Source: Pharmaceutics. 2024 Mar 8;16(3):376. doi: 10.3390/pharmaceutics16030376 (PMC10974827; doi:10.3390/pharmaceutics16030376)
Supplement: Supplementary file 1 [file pharmaceutics-16-00376-s001.zip]

Archive with 1 entries (1 files):
- pharmaceutics-2889408-supplementary.pdf
